# Supplementary material for: Four simple rules that are sufficient to generate the mammalian blastocyst
Source: PLoS Biol. 2017 Jul 12;15(7):e2000737. doi: 10.1371/journal.pbio.2000737 (PMC5507476; doi:10.1371/journal.pbio.2000737)
Supplement: S1 Data — Data used to generated Figs 3–5 and S5 Fig. (XLSX) [file pbio.2000737.s007.xlsx]

## Sheet: Ark1
Fig 3b										Fig 4b
	'Wild type'	∆Polarity	DelayFGF	-FGF	+FGF	∆Diff. adh.	∆Apoptosis				'Wild type'	∆Polarity	DelayFGF	Low FGF4	High FGF4	∆Diff. adh.
Success	79	0	20	0	0	0	62			Success	59	0	0	0	0	5.5
No TE	1.5	100	3	2.5	1.5	3	0.5			No TE	1	100	1.5	0.5	2.5	0.5
EPI error	0	0	1	0	0	1	15			EPI error	0	0	0	0	0	0
EPI only	1.5	0	44	97.5	0	0	0			EPI only	1.5	0	98	99.5	0	1.5
PrE only	0	0	0	0	98.5	0	0			PrE only	3	0	0	0	97.5	2.5
PrE error	18	0	32	0	0	96	22.5			PrE error	35.5	0	0.5	0	0	90
Fig 3c (black lines)										Fig 4c (grey lines)
Mean	39	-	39	39	40	39	38			Mean	44		44	44	44	45
Std	12	-	10	10	11	11	10			Std	11		11	12	11	10
Fig 3d (black lines)										Fig 4d (grey lines)
Mean	44		74	100	0	57	49			Mean	27		80	100	0	28
Std	18		21	0	0	17	20			Std	18		20	0	0	18
Fig 5b												Fig S5
	'Wild type'	∆Polarity	DelayFGF	Low FGF4	High FGF4	∆Diff. adh.	∆Apoptosis						'Wild type'	∆Apoptosis
Success	82.5	0	29	0	0	0	62.5					Success	73	60
No TE	7.5	100	10.5	6	4.5	10	7					No TE	3	3
EPI error	0	0	0	0	0	0	16.5					EPI error	0	12
EPI only	0	0	29.5	94	0	1	0					EPI only	1	0
PrE only	0	0	0	0	95.5	0	0					PrE only	2	0
PrE error	10	0	31	0	0	89	14					PrE error	21	25
Fig 5c (grey lines)												Fig S5b (grey lines)
Mean	37		38	38	36	36	36					Mean	34	41
Std	9		10	9	9	9	9					Std	14	11
Fig 5d (grey lines)												Fig S5c (grey lines)
Mean	44		67	100	0	49	48					Mean	45	48
Std	16		19	0	0	15	16					Std	21	17
