# Supplementary material for: Four simple rules that are sufficient to generate the mammalian blastocyst
Source: PLoS Biol. 2017 Jul 12;15(7):e2000737. doi: 10.1371/journal.pbio.2000737 (PMC5507476; doi:10.1371/journal.pbio.2000737)
Supplement: S3 Data — (XLSX) [file pbio.2000737.s009.xlsx]

## Sheet: ICM secrete 50% FGF
	E3.5	E3.5		E4.0	E4.0		E4.5	E4.5
	EPI	EPI+DP		EPI	EPI+DP		EPI	EPI+DP		TE error
	0	40		33.3333	33.3333		33.3333	33.3333		0
	44.4444	100		42.8571	42.8571		33.3333	33.3333		0
	0	75		18.1818	45.4545		42.8571	42.8571		0
	0	100		33.3333	50		52.9412	52.9412		0
	22.2222	77.7778		15.3846	23.0769		18.75	18.75		0
	28.5714	100		44.4444	77.7778		84.6154	84.6154		0
	20	60		42.8571	42.8571		50	50		0
	22.2222	55.5556		40	60		50	50		0
	40	80		50	66.6667		35.2941	35.2941		0
	20	40		52.9412	52.9412		52.381	52.381		0
	20	40		60	60		72.2222	72.2222		0
	44.4444	77.7778		84.6154	84.6154		88.8889	88.8889		0
	0	40		14.2857	14.2857		37.5	37.5		0
	18.1818	45.4545		50	50		38.0952	38.0952		0
	0	55.5556		46.1538	53.8462		58.8235	58.8235		0
	22.2222	55.5556		54.5455	63.6364		46.6667	46.6667		0
	44.4444	100		76.9231	84.6154		64.7059	64.7059		0
	0	100		0	100		0	100		1
	40	80		46.6667	46.6667		38.8889	38.8889		0
	44.4444	77.7778		38.4615	38.4615		46.6667	46.6667		0
	66.6667	100		50	50		50	50		0
	22.2222	77.7778		71.4286	71.4286		81.25	81.25		0
	0	100		0	100		0	100		1
	44.4444	77.7778		80	80		81.25	81.25		0
	40	60		35.7143	35.7143		37.5	37.5		0
	22.2222	77.7778		50	50		41.1765	41.1765		0
	25	75		36.3636	45.4545		29.4118	29.4118		0
	50	66.6667		70.5882	70.5882		72.2222	72.2222		0
	40	80		40	40		41.1765	41.1765		0
	40	80		60	60		63.1579	63.1579		0
	22.2222	77.7778		18.1818	45.4545		52.9412	52.9412		0
	18.1818	45.4545		11.1111	11.1111		10.5263	10.5263		0
	0	100		16.6667	33.3333		30.7692	38.4615		0
	25	75		33.3333	33.3333		28.5714	28.5714		0
	0	100		0	100		0	100		1
	22.2222	55.5556		54.5455	63.6364		66.6667	66.6667		0
	44.4444	77.7778		38.4615	38.4615		53.3333	53.3333		0
	0	40		46.6667	46.6667		58.8235	58.8235		0
	22.2222	77.7778		30.7692	38.4615		50	50		0
	22.2222	77.7778		46.6667	46.6667		46.6667	46.6667		0
	44.4444	100		73.3333	73.3333		76.4706	76.4706		0
	0	55.5556		14.2857	14.2857		12.5	12.5		0
	0	75		0	55.5556		0	40		0
	20	60		30.7692	38.4615		27.7778	27.7778		0
	20	40		33.3333	33.3333		21.4286	21.4286		0
	40	60		50	50		50	50		0
	28.5714	100		40	60		36.3636	45.4545		0
	0	33.3333		13.3333	13.3333		10	10		0
	44.4444	100		54.5455	81.8182		42.8571	42.8571		0
	50	66.6667		60	60		60.8696	60.8696		0

## Sheet: ICM secrete 100 % FGF
	E3.5	E3.5		E4.0	E4.0		E4.5	E4.5
	EPI	EPI+DP		EPI	EPI+DP		EPI	EPI+DP		TE error
	0	55.5556		46.1538	53.8462		73.6842	73.6842		0
	0	50		23.0769	23.0769		33.3333	33.3333		0
	0	40		46.1538	53.8462		68.75	68.75		0
	20	60		30.7692	38.4615		33.3333	33.3333		0
	54.5455	81.8182		61.1111	61.1111		61.1111	61.1111		0
	0	40		43.75	43.75		31.5789	31.5789		0
	0	75		0	27.2727		28.5714	28.5714		0
	16.6667	33.3333		41.1765	41.1765		66.6667	66.6667		0
	0	33.3333		38.4615	38.4615		53.3333	53.3333		0
	0	55.5556		0	40		0	7.69231		0
	40	80		70.5882	70.5882		63.1579	63.1579		0
	0	75		20	60		20	60		0
	0	16.6667		16.6667	16.6667		23.8095	23.8095		0
	0	50		15.3846	15.3846		40	40		0
	0	27.2727		50	50		44.4444	44.4444		0
	20	60		50	66.6667		42.8571	42.8571		0
	0	55.5556		0	0		47.3684	47.3684		0
	0	27.2727		12.5	12.5		11.7647	11.7647		0
	22.2222	55.5556		60	60		60	60		0
	0	75		28.5714	28.5714		52.9412	52.9412		0
	18.1818	45.4545		42.1053	42.1053		44	44		0
	0	40		23.5294	23.5294		50	50		0
	22.2222	77.7778		88.2353	88.2353		90.4762	90.4762		0
	0	71.4286		40	60		53.8462	53.8462		0
	20	60		33.3333	33.3333		33.3333	33.3333		0
	0	100		0	100		0	100		1
	0	33.3333		53.8462	53.8462		82.3529	82.3529		0
	0	40		0	16.6667		36.8421	36.8421		0
	0	55.5556		46.1538	53.8462		66.6667	66.6667		0
	0	100		50	50		61.5385	61.5385		0
	0	55.5556		30.7692	38.4615		30.7692	38.4615		0
	0	16.6667		26.6667	26.6667		29.4118	29.4118		0
	0	100		71.4286	71.4286		68.4211	68.4211		0
	22.2222	77.7778		61.5385	69.2308		73.3333	73.3333		0
	0	71.4286		0	71.4286		40	60		0
	0	33.3333		36.3636	45.4545		40	40		0
	0	50		18.1818	27.2727		60	60		0
	0	33.3333		16.6667	16.6667		29.4118	29.4118		0
	22.2222	55.5556		54.5455	63.6364		78.5714	78.5714		0
	0	40		35.2941	35.2941		30.4348	30.4348		0
	36.3636	45.4545		60	60		45	45		0
	0	75		0	55.5556		15.3846	23.0769		0
	0	20		46.1538	46.1538		60	60		0
	0	100		0	100		0	100		1
	20	60		33.3333	50		46.6667	46.6667		0
	36.3636	45.4545		37.5	37.5		21.0526	21.0526		0
	0	55.5556		15.3846	23.0769		28.5714	28.5714		0
	0	55.5556		33.3333	50		46.1538	53.8462		0
	0	40		35.2941	35.2941		21.0526	21.0526		0
	0	40		37.5	37.5		63.1579	63.1579		0
